# Supplementary material for: Range Expansion of the Giant Water Bug Lethocerus patruelis (Stål, 1854) in Europe
Source: Ecol Evol. 2025 Nov 12;15(11):e72458. doi: 10.1002/ece3.72458 (PMC12606002; doi:10.1002/ece3.72458)
Supplement: Supplementary file 1 — Data S1: ece372458‐sup‐0001‐DataS1.xlsx. [file ECE3-15-e72458-s002.xlsx]

## Sheet: Table of Content
Supporting information S1 for:
Range expansion of the giant water bug Lethocerus patruelis (Stål, 1854) in Europe
Andrea Simoncini1, Filippo Tomasi2, Gentile Francesco Ficetola1,3, Elia Lo Parrino1°
1 Department of Environmental Science and Policy, Università degli Studi di Milano, via Celoria 10, 20133, Milan, Italy
2 Museo di Storia Naturale del Salento, SP Calimera – Borgagne km 1, 73021 Calimera, Lecce, Italy
3 University Grenoble Alpes, Laboratoire d’Écologie Alpine (LECA), F-38000, Grenoble, France
S1.1: Variance explained by the axes of the PCA-env
S1.2: Correlations of each environmental variables with PCA-env axes
S1.3: Results of equivalency and similarity tests
S1.4: Variance Inflation Factor (VIF) for each environmental variable
S1.5: Tuning of hyperparameters for the MaxEnt models
S1.6: Percent contribution and permutation imoportance of each environmental variable

## Sheet: S1.1
Axis	Variance explained
1	49.4124
2	20.7281
3	17.7625		S1.1a: Variance explained by the axes of the PCA-env (complete dataset)
4	7.16278
5	4.93416
Axis	Variance explained
1	38.8367
2	27.2663
3	19.9918		S1.1b: Variance explained by the axes of the PCA-env (reduced dataset)
4	8.01562
5	5.88957

## Sheet: S1.2
	PC1	PC2
Bio10	-0.867399	0.059804
Bio15	-0.737585	0.0699648
Cropland (%)	0.757911	-0.0185795		S1.2a: Correlations of each environmental variables with PCA-env axes (complete dataset)
Trees (%)	-0.765933	-0.298403
Water (%)	-0.114573	0.968785
	PC1	PC2
Bio10	-0.842613	-0.307763
Bio15	-0.577912	-0.71616
Cropland (%)	0.786405	-0.389765		S1.2b: Correlations of each environmental variables with PCA-env axes (reduced dataset)
Trees (%)	-0.502398	0.768175
Water (%)	-0.164379	-0.117053

## Sheet: S1.3
	Schoener's D	Hellinger's I	Stability	Unfilling	Expansion
Complete dataset	D = 0.1036868; p = 0.00990099	I = 0.2603628; p = 0.03960396	S = 0.9924044; p = 0.6138614	U = 0.3914779; p = 0.00990099	E = 0.007595632; p = 0.6138614		S1.5a: Results of equivalency tests
Reduced dataset	D = 0.0182378; p = 0.00990099	I = 0.1269705; p = 0.03960396	S = 1; p = 1	U = 0.6001668; p = 0.00990099	E = 1; p = 1
	Schoener's D	Hellinger's I	Stability	Unfilling	Expansion
Complete dataset	D = 0.1036868; p = 0.6831683	I = 0.2603628; p = 0.6633663	S = 0.9924044; p = 0.3861386	U = 0.3914779; p = 1	E = 0.007595632; p = 0.3861386		S1.5b: Results of similarity tests
Reduced dataset	D = 0.0182378; p = 0.9306931	I = 0.1269705; p = 0.9405941	S = 1; p = 1	U = 0.6001668; p = 1	E = 1; p = 1

## Sheet: S1.4
Variables	VIF
Bio10	2.497
Bio15	2.019
Trees (%)	1.91
Cropland (%)	1.851
Water (%)	1.078

## Sheet: S1.5
Features	Beta	AUCtrain	AUCtest	AUCdiff	CBI
LQH	2	0.935836	0.790478	0.145357	0.914
LQH	4	0.929787	0.769162	0.160624	0.944
LQH	5	0.926667	0.750186	0.176481	0.935
LQH	6	0.922818	0.729835	0.192983	0.967
LQH	6	0.922818	0.729835	0.192983	0.967
LQH	7	0.917883	0.698864	0.21902	0.952
LQH	8	0.916204	0.687463	0.228741	0.959		S1.4a: Tuning of hyperparameters for the MaxEnt model (complete dataset)
LQH	8	0.916204	0.687463	0.228741	0.959
LQ	8	0.907741	0.635881	0.27186	0.904
LQ	7	0.907839	0.635584	0.272255	0.912
LQ	7	0.907839	0.635584	0.272255	0.912
LQ	6	0.908049	0.635027	0.273023	0.905
LQ	5	0.908355	0.629605	0.27875	0.919
LQ	5	0.908355	0.629605	0.27875	0.919
LQ	3	0.90969	0.62422	0.285469	0.946
LQ	1	0.910573	0.614788	0.295786	0.942
Features	Beta	AUCtrain	AUCtest	AUCdiff	CBI
LQH	2	0.970201	0.81155	0.158652	0.967
LQH	4	0.964577	0.793427	0.171151	0.972
LQH	5	0.961711	0.767163	0.194548	0.952
LQH	6	0.959607	0.745085	0.214522	0.941
LQH	6	0.959607	0.745085	0.214522	0.941
LQH	7	0.957473	0.721779	0.235694	0.936
LQH	8	0.955548	0.708992	0.246556	0.935
LQH	8	0.955548	0.708992	0.246556	0.935		S1.4b: Tuning of hyperparameters for the MaxEnt model (reduced dataset)
LQ	1	0.95204	0.702043	0.249997	0.919
LQ	3	0.950454	0.692981	0.257472	0.913
LQ	5	0.94938	0.679773	0.269607	0.919
LQ	5	0.94938	0.679773	0.269607	0.919
LQ	6	0.949005	0.674551	0.274454	0.911
LQ	8	0.948777	0.670826	0.27795	0.897
LQ	7	0.948806	0.67075	0.278056	0.894
LQ	7	0.948806	0.67075	0.278056	0.894

## Sheet: S1.6
Variable	Percent contribution	Permutation importance
Bio15	40.8	30.3
Cropland (%)	28.2	44.8
Bio10	19.2	17.1			S1.6a: Percent contribution and permutation imoportance of each environmental variable (complete dataset)
Trees (%)	6.8	4.1
Water (%)	4.9	3.7
Variable	Percent contribution	Permutation importance
Bio15	65.5	66.6
Bio10	13.3	13.4
Cropland (%)	10.8	13.9			S1.6b: Percent contribution and permutation imoportance of each environmental variable (reduced dataset)
Water (%)	5.3	3.6
Trees (%)	5.1	2.6
